# Supplementary material for: Current-driven fast magnetic octupole domain-wall motion in noncollinear antiferromagnets
Source: Nat Commun. 2024 Jun 11;15:4305. doi: 10.1038/s41467-024-48440-9 (PMC11166987; doi:10.1038/s41467-024-48440-9)
Supplement: Supplementary file 5 — Source Data [file 41467_2024_48440_MOESM5_ESM.zip]

Archive with 3 entries (3 files):
- Dataset/Fig2_domain_wall velocity_Mn3Ge_Mn3Sn.xlsx
- Dataset/Fig3_STT_calculation.xlsx
- Dataset/Fig4_domain_wall_mobility.xlsx
