# Supplementary material for: Current-driven fast magnetic octupole domain-wall motion in noncollinear antiferromagnets
Source: Nat Commun. 2024 Jun 11;15:4305. doi: 10.1038/s41467-024-48440-9 (PMC11166987; doi:10.1038/s41467-024-48440-9)
Supplement: Supplementary file 5 — Source Data [file 41467_2024_48440_MOESM5_ESM.zip › Dataset/Fig2_domain_wall velocity_Mn3Ge_Mn3Sn.xlsx]

## Sheet: Sheet1
Fig.2d
Mn3Ge_neel					Mn3Ge_Bloch
j(10^10A/m2)	error	v(m/s)	error		j(10^10A/m2)	error	v(m/s)	error
0.45814	0.03449	0.27289	--		0.81039	0.01301	0.49702	0.2147
0.6872	0.05174	0.82388	--		1.01299	0.01626	1.44285	0.29905
0.91627	0.06899	1.13913	0.43007		1.21559	0.01952	1.27676	0.39441
1.14534	0.08624	--	--		1.41819	0.02277	2.60444	0.64786
1.37441	0.10348	3.69985	0.94985		1.62079	0.02602	2.64607	1.02185
1.60348	0.12073	--	--		1.82339	0.02927	2.11843	1.16268
1.83254	0.13798	7.28462	1.7526		2.02599	0.03253	4.46558	1.24151
2.06161	0.15523	--	--		4.86236	0.07807	80.3125	23.325
2.29068	0.17247	--	--		5.26756	0.08457	128.096	30.1038
3.43602	0.25871	112.325	21.1229		5.67276	0.09108	109.781	33.6633
3.89415	0.29321	173.922	19.6134		6.07796	0.09758	158.638	35.9857
4.35229	0.3277	233.113	32.6173		6.48315	0.10409	201.323	42.4387
4.81043	0.3622	262.055	32.9769		6.88835	0.11059	207.966	52.5189
5.26856	0.39669	345.48	43.4498		7.29355	0.1171	217.042	59.4543
6.18483	0.46568	447.343	57.3909		7.69874	0.12361	263.445	67.4989
6.64297	0.50017	555.179	68.9405
7.55924	0.56916	749.958	85.7909
Fig.2e
Mn3Sn_neel					Mn3Sn_Bloch
j(10^10A/m2)	error	v(m/s)	error		j(10^10A/m2)	error	v(m/s)	error
0.79632	0.00547	--	--		1.87234	0.07678	2.72153	1.64723
1.19447	0.00821	0.83353	0.36167		2.34043	0.09598	3.66383	2.6597
1.59263	0.01094	--	--		3.74468	0.15357	41.9322	24.7392
1.99079	0.01368	--	--		4.21277	0.17276	35.6295	30.6169
4.18066	0.02872	71.023	38.6172		4.68086	0.19196	71.3515	39.6623
4.37974	0.03009	110.358	55.739		5.14894	0.21116	98.2987	48.4036
4.57882	0.03146	91.7016	37.5924		5.61703	0.23035	112.386	56.424
4.7779	0.03283	177.61	43.0174		6.08511	0.24955	148.951	65.1288
4.97698	0.03419	144.77	81.9033		6.5532	0.26875	199.928	73.1917
5.37513	0.03693	169.46	81.3792		7.02128	0.28794	210.437	84.3329
5.77329	0.03966	220.839	84.0211
6.17145	0.0424	286.838	91.9236
6.56961	0.04514	377.517	49.663
Fig.2b
Mn3Ge_neel									Mn3Ge_Bloch
j(10^10A/m2)	error	v(m/s)	error	j(10^10A/m2)	error	v(m/s)	error		j(10^10A/m2)	error	v(m/s)	error	j(10^10A/m2)	error	v(m/s)	error
0.45814	0.03449	0.27605	--	-0.45814	0.03449	-0.26973	0.04754		0.81039	0.01301	0.68375	0.20183	-0.81039	0.01301	-0.31029	0.22758
0.6872	0.05174	0.92117	--	-0.6872	0.05173	-0.7266	0.16686		1.01299	0.01626	1.43144	0.30704	-1.01299	0.01626	-1.45426	0.29107
0.91627	0.06899	1.35417	0.36367	-0.91627	0.06898	-0.9241	0.49646		1.21559	0.01952	1.34095	0.39677	-1.21559	0.01952	-1.21257	0.39205
1.14534	0.08624	3.17657	1.47983	--		--			1.41819	0.02277	2.00492	0.70792	-1.41819	0.02277	-3.20396	0.58781
1.37441	0.10348	2.51418	1.20999	-1.37441	0.10347	-4.88552	0.6897		1.62079	0.02602	2.88854	1.24909	-1.62079	0.02602	-2.4036	0.7946
1.60348	0.12073	6.58783	2.00233	--		--			1.82339	0.02927	3.39533	1.09922	-1.82339	0.02927	-0.84153	1.22615
1.83254	0.13798	7.30115	1.87311	-1.83254	0.13796	-7.26809	1.63209		2.02599	0.03253	4.92824	1.17617	-2.02599	0.03253	-4.00292	1.30686
2.06161	0.15523	17.7845	1.89986	--		--			4.86236	0.07807	74.3583	23.3574	-4.86236	0.07807	-86.2667	23.2926
2.29068	0.17247	23.3014	6.0054	--		--			5.26756	0.08457	124.533	30.0102	-5.26756	0.08457	-131.658	30.1974
3.43602	0.25871	113.265	20.4728	-3.43602	0.25867	-111.384	21.7729		5.67276	0.09108	108.046	36.5857	-5.67276	0.09108	-111.516	30.7408
3.89415	0.29321	198.901	18.0828	-3.89415	0.29316	-148.943	21.1441		6.07796	0.09758	136.777	35.8401	-6.07796	0.09758	-180.499	36.1313
4.35229	0.3277	288.31	31.4958	-4.35229	0.32765	-177.916	33.7389		6.48315	0.10409	217.902	42.1416	-6.48315	0.10409	-184.744	42.7358
4.81043	0.3622	349.899	33.2656	-4.81043	0.36214	-174.21	32.6883		6.88835	0.11059	194.362	52.4205	-6.88835	0.11059	-221.571	52.6174
5.26856	0.39669	436.423	42.8906	-5.26856	0.39662	-254.537	44.009		7.29355	0.1171	216.919	60.6741	-7.29355	0.1171	-217.165	58.2345
6.18483	0.46568	573.219	49.2639	-6.18483	0.4656	-321.467	65.5178		7.69874	0.12361	268.026	67.6699	-7.69874	0.12361	-258.864	67.328
6.64297	0.50017	755.462	64.3007	-6.64297	0.50009	-354.895	73.5803
7.55924	0.56916	1013.22	89.7864	-7.55924	0.56907	-486.695	81.7954
