# Supplementary material for: Current-driven fast magnetic octupole domain-wall motion in noncollinear antiferromagnets
Source: Nat Commun. 2024 Jun 11;15:4305. doi: 10.1038/s41467-024-48440-9 (PMC11166987; doi:10.1038/s41467-024-48440-9)
Supplement: Supplementary file 5 — Source Data [file 41467_2024_48440_MOESM5_ESM.zip › Dataset/Fig3_STT_calculation.xlsx]

## Sheet: Sheet1
Fig.3c								Fig.3d
x	chi_neel	chi_bloch	Sigma_neel	sigma_bloch				x for bloch	y for bloch	x for Neel	y for Neel
-10	1.7313e-07	1.20109e-07	1.933e-06	0				0	-5.72632e-17	0	-1.42109e-16
-9.9	1.94916e-07	1.33724e-07	2.138e-06	0				0.22085	-0.20196	0.27594	-0.36458
-9.8	2.20323e-07	1.49375e-07	2.375e-06	0				0.4417	-0.39453	0.55188	-0.71209
-9.7	2.50148e-07	1.67471e-07	2.649e-06	0				0.88339	-0.70982	1.10375	-1.31257
-9.6	2.85414e-07	1.88528e-07	2.969e-06	0				1.76678	-0.72891	2.20751	-2.03885
-9.5	3.27463e-07	2.13211e-07	3.346e-06	0
-9.4	3.78073e-07	2.4239e-07	3.794e-06	0
-9.3	4.39661e-07	2.77222e-07	4.334e-06	0
-9.2	5.15577e-07	3.19286e-07	4.991e-06	0
-9.1	6.10592e-07	3.70782e-07	5.806e-06	0
-9	7.31728e-07	4.34874e-07	6.834e-06	0
-8.9	8.89718e-07	5.16268e-07	8.162e-06	0
-8.8	1.10178e-06	6.2226e-07	9.93e-06	0
-8.7	1.39723e-06	7.64727e-07	1.2376e-05	0
-8.6	1.83007e-06	9.64166e-07	1.5935e-05	0
-8.5	2.51056e-06	1.25843e-06	2.1503e-05	0
-8.4	3.69918e-06	1.72223e-06	3.1188e-05	0
-8.3	6.15893e-06	2.50014e-06	5.1143e-05	0
-8.2	1.30224e-05	3.55571e-06	0.000106334	0
-8.1	4.41404e-05	-6.57603e-06	0.00034931	0
-8	0.00018446	-0.000229895	0.00138	0
-7.9	0.000506527	-0.00131	0.00348	0
-7.8	0.00106	-0.0039	0.00646	0
-7.7	0.00197	-0.00851	0.01021	0
-7.6	0.00333	-0.0157	0.01468	0
-7.5	0.00509	-0.02598	0.01985	0
-7.4	0.00906	-0.03959	0.02579	0
-7.3	0.0118	-0.0572	0.03238	0
-7.2	0.01854	-0.07996	0.03977	0
-7.1	0.03021	-0.10602	0.04804	0
-7	0.0352	-0.14046	0.05698	0
-6.9	0.04981	-0.17721	0.06692	0
-6.8	0.0722	-0.22805	0.07775	0
-6.7	0.1095	-0.2745	0.0898	0
-6.6	0.13782	-0.33855	0.10304	0
-6.5	0.16992	-0.41109	0.11781	0
-6.4	0.22872	-0.47572	0.13438	0
-6.3	0.29853	-0.56438	0.15289	0
-6.2	0.3784	-0.68311	0.17387	0
-6.1	0.49234	-0.80022	0.19811	0
-6	0.65224	-0.91755	0.22707	0
-5.9	0.86211	-1.07497	0.26372	0
-5.8	1.15695	-1.30172	0.31392	0
-5.7	1.58261	-1.61502	0.38304	0
-5.6	2.03026	-1.9202	0.45337	0
-5.5	2.3598	-2.08688	0.50497	0
-5.4	2.45946	-2.04587	0.52158	0
-5.3	2.35645	-1.84458	0.50089	0
-5.2	2.17538	-1.55907	0.4652	0
-5.1	1.94713	-1.16165	0.42601	0
-5	1.78205	-0.8464	0.39786	0
-4.9	1.67538	-0.64684	0.38058	0
-4.8	1.60453	-0.45846	0.36895	0
-4.7	1.55408	-0.28372	0.36104	0
-4.6	1.51735	-0.14494	0.35576	0
-4.5	1.49018	0.01501	0.35255	0
-4.4	1.46949	0.16737	0.35101	0
-4.3	1.45531	0.28768	0.35081	0
-4.2	1.44495	0.42917	0.35194	0
-4.1	1.43816	0.585	0.35411	0
-4	1.43588	0.69538	0.35744	0
-3.9	1.43455	0.86994	0.36183	0
-3.8	1.43926	1.0666	0.36729	0
-3.7	1.44184	1.2372	0.37392	0
-3.6	1.44986	1.42474	0.38164	0
-3.5	1.4549	1.56636	0.39116	0
-3.4	1.45937	1.69345	0.40363	0
-3.3	1.42903	1.9321	0.42653	0
-3.2	1.18459	2.21861	0.48515	0
-3.1	0.59821	2.288	0.58598	0
-3	-0.22032	2.2026	0.71433	0
-2.9	-1.08887	2.13131	0.8654	0
-2.8	-1.70248	2.10841	1.02349	0
-2.7	-1.83731	2.14738	1.15348	0
-2.6	-1.58693	2.21325	1.26559	0
-2.5	-1.02374	2.30929	1.37672	0
-2.4	-0.08	2.52717	1.50057	0
-2.3	1.25973	3.26517	1.65248	0
-2.2	2.6659	4.92934	1.83655	0
-2.1	4.1321	6.54688	2.02891	0
-2	5.52661	7.84475	2.22377	0
-1.9	6.63199	8.85467	2.40197	0
-1.8	7.25027	9.41492	2.53683	0
-1.7	6.96117	9.22645	2.60285	0
-1.6	5.83461	8.35723	2.55819	0
-1.5	4.21992	7.1099	2.42406	0
-1.4	2.499	5.73771	2.25064	0
-1.3	0.94481	4.40031	2.09232	0
-1.2	-0.26877	3.11968	2.07065	0
-1.1	-1.23947	1.74496	2.23349	0
-1	-1.94694	0.19211	2.58801	0
-0.9	-2.62737	-1.16489	2.84005	0
-0.8	-2.71267	-1.95274	2.80628	0
-0.7	-2.15675	-2.38868	2.61368	0
-0.6	-1.19594	-2.64254	2.3375	0
-0.5	-0.08842	-2.78031	2.0317	0
-0.4	0.82416	-2.80197	1.77871	0
-0.3	1.47282	-2.7413	1.5794	0
-0.2	1.86709	-2.6348	1.41836	0
-0.1	1.98969	-2.50796	1.28748	0
0	1.81426	-2.38624	1.17778	0
0.1	1.45417	-2.29971	1.0676	0
0.2	1.05793	-2.2656	0.94381	0
0.3	0.65144	-2.28924	0.80627	0
0.4	0.27237	-2.35986	0.66306	0
0.5	-0.06222	-2.46752	0.53687	0
0.6	-0.40628	-2.64638	0.42794	0
0.7	-1.02797	-2.9057	0.25481	0
0.8	-1.92252	-3.19783	0.08872	0
0.9	-2.71707	-3.49155	0.0025	0
1	-3.38486	-2.8584	-0.06635	0
1.1	-3.44944	-1.42355	-0.12945	0
1.2	-2.976	-0.22391	-0.23629	0
1.3	-2.41004	0.59041	-0.36316	0
1.4	-1.85321	0.44496	-0.46874	0
1.5	-1.2517	-1.08096	-0.51955	0
1.6	-0.71181	-3.11404	-0.49917	0
1.7	-0.60389	-3.40131	-0.45043	0
1.8	-0.84822	-3.57577	-0.41321	0
1.9	-1.23112	-4.249	-0.40159	0
2	-0.99736	-4.16159	-0.39692	0
2.1	0.35519	-2.94222	-0.3852	0
2.2	1.15945	-2.61063	-0.37643	0
2.3	1.33634	-2.83884	-0.39701	0
2.4	1.21256	-2.68426	-0.43597	0
2.5	0.92871	-1.88322	-0.44445	0
2.6	0.64009	0.10529	-0.43613	0
2.7	0.43354	2.01073	-0.43547	0
2.8	0.34579	3.21089	-0.45512	0
2.9	0.37896	4.36801	-0.4849	0
3	0.49303	5.27312	-0.52109	0
3.1	0.50031	5.55436	-0.54653	0
3.2	0.46749	5.39537	-0.56987	0
3.3	0.47633	5.09501	-0.60336	0
3.4	0.4387	4.92114	-0.60555	0
3.5	0.35824	4.86976	-0.56081	0
3.6	0.39033	4.81453	-0.50304	0
3.7	0.52953	4.62678	-0.43537	0
3.8	0.64131	4.26525	-0.35526	0
3.9	0.72657	3.77199	-0.28806	0
4	0.77809	3.2329	-0.24414	0
4.1	0.78904	2.80483	-0.22668	0
4.2	0.75568	2.43833	-0.22148	0
4.3	0.6751	2.04461	-0.21178	0
4.4	0.54792	1.6144	-0.19296	0
4.5	0.37884	1.15315	-0.16343	0
4.6	0.19808	0.70076	-0.1251	0
4.7	0.0903	0.3752	-0.08931	0
4.8	0.04604	0.18317	-0.05663	0
4.9	0.02011	0.0697	-0.02647	0
5	0.00518	0.01634	-0.00731	0
5.1	0.00119	0.00365	-0.00193	0
5.2	0.000428812	0.00126	-0.000806454	0
5.3	0.000201337	0.000574784	-0.000439491	0
5.4	0.000109017	0.000303469	-0.000275031	0
5.5	6.44011e-05	0.000175921	-0.000186853	0
5.6	4.03671e-05	0.00010878	-0.000134054	0
5.7	2.64219e-05	7.05464e-05	-0.000100001	0
5.8	1.78775e-05	4.74697e-05	-7.6832e-05	0
5.9	1.24182e-05	3.28988e-05	-6.0419e-05	0
6	8.81173e-06	2.33599e-05	-4.8416e-05	0
6.1	6.36333e-06	1.6927e-05	-3.941e-05	0
6.2	4.66292e-06	1.24793e-05	-3.2507e-05	0
6.3	3.45906e-06	9.33824e-06	-2.7121e-05	0
6.4	2.59261e-06	7.07884e-06	-2.2854e-05	0
6.5	1.96007e-06	5.42745e-06	-1.9427e-05	0
6.6	1.49254e-06	4.20331e-06	-1.6643e-05	0
6.7	1.14323e-06	3.28446e-06	-1.4357e-05	0
6.8	8.79761e-07	2.58701e-06	-1.2463e-05	0
6.9	6.79374e-07	2.05227e-06	-1.0881e-05	0
7	5.2585e-07	1.63853e-06	-9.549e-06	0
7.1	4.07475e-07	1.31578e-06	-8.42e-06	0
7.2	3.15693e-07	1.06211e-06	-7.458e-06	0
7.3	2.44188e-07	8.61366e-07	-6.632e-06	0
7.4	1.88253e-07	7.01507e-07	-5.919e-06	0
7.5	1.4435e-07	5.73471e-07	-5.302e-06	0
7.6	1.09799e-07	4.70382e-07	-4.764e-06	0
7.7	8.25531e-08	3.86974e-07	-4.294e-06	0
7.8	6.10409e-08	3.19187e-07	-3.882e-06	0
7.9	4.40472e-08	2.63867e-07	-3.518e-06	0
8	3.06272e-08	2.18551e-07	-3.197e-06	0
8.1	2.00429e-08	1.81298e-07	-2.912e-06	0
8.2	1.17145e-08	1.50575e-07	-2.658e-06	0
8.3	5.18513e-09	1.25164e-07	-2.432e-06	0
8.4	9.28822e-11	1.04089e-07	-2.229e-06	0
8.5	-3.84974e-09	8.65667e-08	-2.048e-06	0
8.6	-6.87194e-09	7.19665e-08	-1.884e-06	0
8.7	-9.15698e-09	5.97767e-08	-1.737e-06	0
8.8	-1.08518e-08	4.95814e-08	-1.604e-06	0
8.9	-1.20744e-08	4.1041e-08	-1.483e-06	0
9	-1.29199e-08	3.38774e-08	-1.373e-06	0
9.1	-1.34649e-08	2.78621e-08	-1.274e-06	0
9.2	-1.37713e-08	2.28067e-08	-1.183e-06	0
9.3	-1.38893e-08	1.85552e-08	-1.101e-06	0
9.4	-1.38593e-08	1.49785e-08	-1.025e-06	0
9.5	-1.3714e-08	1.19692e-08	-9.56e-07	0
9.6	-1.34801e-08	9.43769e-09	-8.92e-07	0
9.7	-1.31789e-08	7.3092e-09	-8.34e-07	0
9.8	-1.28278e-08	5.52106e-09	-7.8e-07	0
9.9	-1.24407e-08	4.02071e-09	-7.31e-07	0
10	-1.20289e-08	2.76395e-09	-6.85e-07	0
