# Supplementary material for: Current-driven fast magnetic octupole domain-wall motion in noncollinear antiferromagnets
Source: Nat Commun. 2024 Jun 11;15:4305. doi: 10.1038/s41467-024-48440-9 (PMC11166987; doi:10.1038/s41467-024-48440-9)
Supplement: Supplementary file 5 — Source Data [file 41467_2024_48440_MOESM5_ESM.zip › Dataset/Fig4_domain_wall_mobility.xlsx]

## Sheet: Sheet1
critical current	DW mobility	Material
10^10 A/m2	10^-10 m^3/As
2.84	148	Mn3Ge_neel	AFM
3.37	59	Mn3Ge_Bloch	AFM
3.59	114	Mn3Sn_Neel	AFM
3.37	57.2	Mn3Sn_Bloch	AFM
30.33	25.96	Mn4-xNixN	FI
20	8.7	Mn4N	FI
0.4	20	GaMnAs	FM
81.04	1.77	Pt/Co/AlOx	FM
22.088	1.208	Py1	FM
100	0.15	Py3	FM
60	0.6	Ta(3)/Pt(3)/Co(0.7)/Pt(0.5)/Co(0.7)/Ta(1)	FM
82	0.4379	Py2	FM
75.6	0.6843	[Co (0.3 nm)/Ni (0.9 nm)]4/Co(0.3 nm)	FM
